# Supplementary material for: Epidemiology and Molecular Profiles of ESBL-Producing Klebsiella pneumoniae in Urinary Tract Infections Across Jordanian Hospitals
Source: Microorganisms. 2026 May 19;14(5):1142. doi: 10.3390/microorganisms14051142 (PMC13209261; doi:10.3390/microorganisms14051142)
Supplement: Supplementary file 1 [file microorganisms-14-01142-s001.zip]

Archive with 1 entries (1 files):
- microorganisms-4187741-supplementary.pdf
